# Supplementary material for: Benchmarking fMRI Denoising Pipelines
Source: Hum Brain Mapp. 2026 Jul 1;47(10):e70561. doi: 10.1002/hbm.70561 (PMC13320824; doi:10.1002/hbm.70561)
Supplement: Supplementary file 2 — Suppoting Material: mmpPlus_411_mni.zip [file HBM-47-e70561-s001.zip]

Archive with 2 entries (2 files):
- mmpPlus_411_mni.nii
- mmpPlus_411_mni_ROI_list.csv
