# Supplementary material for: Benchmarking fMRI Denoising Pipelines
Source: Hum Brain Mapp. 2026 Jul 1;47(10):e70561. doi: 10.1002/hbm.70561 (PMC13320824; doi:10.1002/hbm.70561)
Supplement: Supplementary file 2 — Suppoting Material: mmpPlus_411_mni.zip [file HBM-47-e70561-s001.zip › mmpPlus_411_mni_ROI_list.csv]

ROI_number, ROI_name, misc
1-360, Glasser 360, "from 1-360"	"https://doi.org/10.1038/nature18933"	"https://afni.nimh.nih.gov/pub/dist/atlases/MNI_HCP/"
361, l_NAcc
362, r_NAcc
363, l_Caudate
364, r_Caudate
365, l_Putamen
366, r_Putamen, "from 361-366"	"https://doi.org/10.1093/cercor/bhs397"
367, l_Amygdala_aStr
368, r_Amygdala_aStr
369, l_Amygdala_CM
370, r_Amygdala_CM
371, l_Amygdala_SF
372, r_Amygdala_SF
373, l_Amygdala_BL
374, r_Amygdala_BL
375, l_Hippocampus_hata
376, r_Hippocampus_hata, "from 367-376"	"https://doi.org/10.1007/s00429-005-0025-5"
377, l_Thalamus_motor
378, r_Thalamus_motor
379, l_Thalamus_parietal
380, r_Thalamus_parietal
381, l_Thalamus_prefrontal
382, r_Thalamus_prefrontal
383, l_Thalamus_premotor
384, r_Thalamus_premotor
385, l_Thalamus_somatosensory
386, r_Thalamus_somatosensory
387, l_Thalamus_temporal
388, r_Thalamus_temporal
389, l_Thalamus_visual
390, r_Thalamus_visual, "from 377-390"	"https://doi.org/10.1038/nn1075"
391-407, Cerebellum, "from 391-407"	"https://doi.org/10.1152/jn.00339.2011"
408, l_GPe
409, r_GPe
410, l_GPi
411, r_GPi, "from 408-411"	"https://doi.org/10.1038/sdata.2018.63"
